# Supplementary material for: Cognitive-behavioral treatment for insomnia and mindfulness-based stress reduction in nurses with insomnia: a non-inferiority internet delivered randomized controlled trial
Source: PeerJ. 2024 Jul 24;12:e17491. doi: 10.7717/peerj.17491 (PMC11283175; doi:10.7717/peerj.17491)
Supplement: Supplemental Information 2 [file peerj-12-17491-s002.csv]

Group	Condition	Sex	Sex1	Age	BLANK1	MindfT1	mINDFt2	PHQT1	PHQT2	InsomniaT1	InsomniaT2	BLANK	ZMindfT1	ZmINDFt2	ZPHQT1	ZPHQT2	ZInsomniaT1	ZInsomniaT2
1	IMBSR	1	Female	27,6666666666667	*	30	40	4	4	15	13	*	-,530284076508316	,577470335816022	-2,13252645904165	-1,09214495384644	-1,11676954472397	,446991683012196
1	IMBSR	1	Female	37,1666666666667	*	40		4		21		*	1,57826388349509		-2,13252645904165		2,34995908059679
2	ICBTI	2	Male	31	*	45	45	4	2	17	11	*	2,6325378634968	1,50106419589444	-2,13252645904165	-2,03349165046723	,0388066637162831	-,257358847794901
1	IMBSR	1	Female	33,5	*	34		4		18		*	,313135107493047		-2,13252645904165		,616594767936411
1	IMBSR	2	Male	29	*	34	34	4	4	21	15	*	,313135107493047	-,530842296278083	-2,13252645904165	-1,09214495384644	2,34995908059679	1,15134221381929
2	ICBTI	2	Male	32,6666666666667	*	29		5		16		*	-,741138872508657		-1,69017576939524		-,538981440503845
2	ICBTI	2	Male	37	*	40		5		16		*	1,57826388349509		-1,69017576939524		-,538981440503845
2	ICBTI	2	Male	30	*	35	35	5	2	17	7	*	,523989903493388	-,346123524262399	-1,69017576939524	-2,03349165046723	,0388066637162831	-1,6660599094091
1	IMBSR	2	Male	30	*	28	32	5	5	17	13	*	-,951993668508998	-,900279840309452	-1,69017576939524	-,621471605536052	,0388066637162831	,446991683012196
2	ICBTI	1	Female	31	*	25	33	6	3	15	12	*	-1,58455805651002	-,715561068293767	-1,24782507974883	-1,56281830215684	-1,11676954472397	,0948164176086474
2	ICBTI	1	Female	34	*	30	30	6	4	15	6	*	-,530284076508316	-1,26971738434082	-1,24782507974883	-1,09214495384644	-1,11676954472397	-2,01823517481264
2	ICBTI	1	Female	35,1666666666667	*	36		6		15		*	,734844699493729		-1,24782507974883		-1,11676954472397
1	IMBSR	1	Female	31	*	35	45	6	5	15	14	*	,523989903493388	1,50106419589444	-1,24782507974883	-,621471605536052	-1,11676954472397	,799166948415745
2	ICBTI	2	Male	43	*	39	30	6	3	16	9	*	1,36740908749475	-1,26971738434082	-1,24782507974883	-1,56281830215684	-,538981440503845	-,961709378601999
1	IMBSR	1	Female	37	*	27	36	6	6	16	11	*	-1,16284846450934	-,161404752246715	-1,24782507974883	-,150798257225659	-,538981440503845	-,257358847794901
1	IMBSR	2	Male	28	*	32	38	6	6	17	15	*	-,108574484507634	,208032791784654	-1,24782507974883	-,150798257225659	,0388066637162831	1,15134221381929
1	IMBSR	1	Female	26	*	32	40	6	4	17	13	*	-,108574484507634	,577470335816022	-1,24782507974883	-1,09214495384644	,0388066637162831	,446991683012196
1	IMBSR	2	Male	27	*	35	42	6	4	18	16	*	,523989903493388	,94690787984739	-1,24782507974883	-1,09214495384644	,616594767936411	1,50351747922284
2	ICBTI	1	Female	29	*	30	28	6	4	19	11	*	-,530284076508316	-1,63915492837219	-1,24782507974883	-1,09214495384644	1,19438287215654	-,257358847794901
1	IMBSR	2	Male	37	*	29		6		19		*	-,741138872508657		-1,24782507974883		1,19438287215654
2	ICBTI	2	Male	40	*	26		7		15		*	-1,37370326050968		-,805474390102417		-1,11676954472397
2	ICBTI	1	Female	33	*	30		7		15		*	-,530284076508316		-,805474390102417		-1,11676954472397
1	IMBSR	1	Female	36	*	25	39	7	7	15	14	*	-1,58455805651002	,392751563800338	-,805474390102417	,319875091084734	-1,11676954472397	,799166948415745
1	IMBSR	1	Female	47	*	28	39	7	7	15	10	*	-,951993668508998	,392751563800338	-,805474390102417	,319875091084734	-1,11676954472397	-,60953411319845
1	IMBSR	1	Female	35	*	34	36	7	8	15	14	*	,313135107493047	-,161404752246715	-,805474390102417	,790548439395127	-1,11676954472397	,799166948415745
2	ICBTI	1	Female	32	*	29	40	7	3	16	8	*	-,741138872508657	,577470335816022	-,805474390102417	-1,56281830215684	-,538981440503845	-1,31388464400555
2	ICBTI	1	Female	24	*	30	40	7	6	16	8	*	-,530284076508316	,577470335816022	-,805474390102417	-,150798257225659	-,538981440503845	-1,31388464400555
2	ICBTI	1	Female	30	*	32	34	7	3	16	11	*	-,108574484507634	-,530842296278083	-,805474390102417	-1,56281830215684	-,538981440503845	-,257358847794901
1	IMBSR	1	Female	36	*	34	49	7	5	16	15	*	,313135107493047	2,23993928395718	-,805474390102417	-,621471605536052	-,538981440503845	1,15134221381929
1	IMBSR	1	Female	30	*	42		7		16		*	1,99997347549577		-,805474390102417		-,538981440503845
2	ICBTI	1	Female	28	*	38	31	7	2	19	9	*	1,15655429149441	-1,08499861232514	-,805474390102417	-2,03349165046723	1,19438287215654	-,961709378601999
1	IMBSR	1	Female	33,8333333333333	*	29		7		17	17	*	-,741138872508657		-,805474390102417		,0388066637162831	1,85569274462639
1	IMBSR	1	Female	25	*	30	35	7	7	17	10	*	-,530284076508316	-,346123524262399	-,805474390102417	,319875091084734	,0388066637162831	-,60953411319845
1	IMBSR	1	Female	38	*	31		7		17		*	-,319429280507975		-,805474390102417		,0388066637162831
1	IMBSR	1	Female	45	*	35	34	7	8	17	15	*	,523989903493388	-,530842296278083	-,805474390102417	,790548439395127	,0388066637162831	1,15134221381929
2	ICBTI	1	Female	26	*	32	35	7	7	18	9	*	-,108574484507634	-,346123524262399	-,805474390102417	,319875091084734	,616594767936411	-,961709378601999
2	ICBTI	1	Female	25	*	33	36	8	6	15	9	*	,102280311492706	-,161404752246715	-,363123700456007	-,150798257225659	-1,11676954472397	-,961709378601999
2	ICBTI	2	Male	29	*	35		8		15		*	,523989903493388		-,363123700456007		-1,11676954472397
1	IMBSR	1	Female	35	*	30	34	8	8	15	12	*	-,530284076508316	-,530842296278083	-,363123700456007	,790548439395127	-1,11676954472397	,0948164176086474
1	IMBSR	2	Male	29	*	33	35	8	8	15	14	*	,102280311492706	-,346123524262399	-,363123700456007	,790548439395127	-1,11676954472397	,799166948415745
1	IMBSR	1	Female	40	*	40	37	8	5	15	17	*	1,57826388349509	,0233140197689694	-,363123700456007	-,621471605536052	-1,11676954472397	1,85569274462639
2	ICBTI	1	Female	38	*	30	28	8	8	16	7	*	-,530284076508316	-1,63915492837219	-,363123700456007	,790548439395127	-,538981440503845	-1,6660599094091
2	ICBTI	2	Male	24	*	30	30	8	6	16	11	*	-,530284076508316	-1,26971738434082	-,363123700456007	-,150798257225659	-,538981440503845	-,257358847794901
1	IMBSR	2	Male	37,6666666666667	*	30	36	8	7	16	13	*	-,530284076508316	-,161404752246715	-,363123700456007	,319875091084734	-,538981440503845	,446991683012196
1	IMBSR	1	Female	39,6666666666667	*	32	38	8	8	16	15	*	-,108574484507634	,208032791784654	-,363123700456007	,790548439395127	-,538981440503845	1,15134221381929
1	IMBSR	1	Female	35,1666666666667	*	33	46	8	8	16	13	*	,102280311492706	1,68578296791013	-,363123700456007	,790548439395127	-,538981440503845	,446991683012196
1	IMBSR	1	Female	27	*	35	37	8	7	16	11	*	,523989903493388	,0233140197689694	-,363123700456007	,319875091084734	-,538981440503845	-,257358847794901
1	IMBSR	2	Male	36	*	40		8		20		*	1,57826388349509		-,363123700456007		1,77217097637667
2	ICBTI	2	Male	31	*	30	29	8	4	17	10	*	-,530284076508316	-1,4544361563565	-,363123700456007	-1,09214495384644	,0388066637162831	-,60953411319845
2	ICBTI	2	Male	37	*	38	38	8	5	17	11	*	1,15655429149441	,208032791784654	-,363123700456007	-,621471605536052	,0388066637162831	-,257358847794901
1	IMBSR	1	Female	28	*	32	40	8	7	17	13	*	-,108574484507634	,577470335816022	-,363123700456007	,319875091084734	,0388066637162831	,446991683012196
2	ICBTI	1	Female	26	*	29	30	8	6	18	11	*	-,741138872508657	-1,26971738434082	-,363123700456007	-,150798257225659	,616594767936411	-,257358847794901
2	ICBTI	1	Female	41	*	30	38	8	4	18	12	*	-,530284076508316	,208032791784654	-,363123700456007	-1,09214495384644	,616594767936411	,0948164176086474
2	ICBTI	1	Female	32	*	34	34	8	5	18	10	*	,313135107493047	-,530842296278083	-,363123700456007	-,621471605536052	,616594767936411	-,60953411319845
2	ICBTI	1	Female	33,1666666666667	*	40	40	8	6	20	10	*	1,57826388349509	,577470335816022	-,363123700456007	-,150798257225659	1,77217097637667	-,60953411319845
1	IMBSR	1	Female	30,1666666666667	*	30		8		18		*	-,530284076508316		-,363123700456007		,616594767936411
1	IMBSR	2	Male	29,6666666666667	*	34	37	8	4	18	17	*	,313135107493047	,0233140197689694	-,363123700456007	-1,09214495384644	,616594767936411	1,85569274462639
2	ICBTI	1	Female	40,6666666666667	*	40		8		19		*	1,57826388349509		-,363123700456007		1,19438287215654
1	IMBSR	2	Male	28	*	37		8		19		*	,945699495494069		-,363123700456007		1,19438287215654
1	IMBSR	1	Female	39,6666666666667	*	30		8		20		*	-,530284076508316		-,363123700456007		1,77217097637667
1	IMBSR	1	Female	30	*	31	36	8	5	20	15	*	-,319429280507975	-,161404752246715	-,363123700456007	-,621471605536052	1,77217097637667	1,15134221381929
2	ICBTI	2	Male	38,6666666666667	*	25	29	9	5	23	9	*	-1,58455805651002	-1,4544361563565	,0792269891904024	-,621471605536052	3,50553528903705	-,961709378601999
2	ICBTI	2	Male	32	*	25	31	9	6	15	10	*	-1,58455805651002	-1,08499861232514	,0792269891904024	-,150798257225659	-1,11676954472397	-,60953411319845
2	ICBTI	1	Female	36	*	29	37	9	6	15	9	*	-,741138872508657	,0233140197689694	,0792269891904024	-,150798257225659	-1,11676954472397	-,961709378601999
2	ICBTI	2	Male	27	*	33	35	9	6	15	12	*	,102280311492706	-,346123524262399	,0792269891904024	-,150798257225659	-1,11676954472397	,0948164176086474
2	ICBTI	1	Female	28	*	34		9		15		*	,313135107493047		,0792269891904024		-1,11676954472397
2	ICBTI	2	Male	45	*	40	29	9	3	19	11	*	1,57826388349509	-1,4544361563565	,0792269891904024	-1,56281830215684	1,19438287215654	-,257358847794901
2	ICBTI	2	Male	35	*	30		9		16		*	-,530284076508316		,0792269891904024		-,538981440503845
2	ICBTI	1	Female	36	*	35	33	9	3	16	9	*	,523989903493388	-,715561068293767	,0792269891904024	-1,56281830215684	-,538981440503845	-,961709378601999
2	ICBTI	1	Female	33	*	45	38	9	7	16	11	*	2,6325378634968	,208032791784654	,0792269891904024	,319875091084734	-,538981440503845	-,257358847794901
1	IMBSR	1	Female	26	*	23	37	9	6	15	17	*	-2,0062676485107	,0233140197689694	,0792269891904024	-,150798257225659	-1,11676954472397	1,85569274462639
1	IMBSR	2	Male	39	*	26	32	9	9	16	16	*	-1,37370326050968	-,900279840309452	,0792269891904024	1,26122178770552	-,538981440503845	1,50351747922284
1	IMBSR	2	Male	31	*	32		9		16		*	-,108574484507634		,0792269891904024		-,538981440503845
1	IMBSR	1	Female	25	*	35		9		16		*	,523989903493388		,0792269891904024		-,538981440503845
2	ICBTI	1	Female	29	*	35	42	9	3	17	10	*	,523989903493388	,94690787984739	,0792269891904024	-1,56281830215684	,0388066637162831	-,60953411319845
2	ICBTI	1	Female	38	*	40	33	9	5	17	9	*	1,57826388349509	-,715561068293767	,0792269891904024	-,621471605536052	,0388066637162831	-,961709378601999
1	IMBSR	1	Female	45,1666666666667	*	29	43	9	10	17	15	*	-,741138872508657	1,13162665186307	,0792269891904024	1,73189513601591	,0388066637162831	1,15134221381929
1	IMBSR	1	Female	42	*	40	44	9	6	17	13	*	1,57826388349509	1,31634542387876	,0792269891904024	-,150798257225659	,0388066637162831	,446991683012196
1	IMBSR	2	Male	30	*	34	37	9	6	18	14	*	,313135107493047	,0233140197689694	,0792269891904024	-,150798257225659	,616594767936411	,799166948415745
1	IMBSR	1	Female	28	*	36		9		19		*	,734844699493729		,0792269891904024		1,19438287215654
2	ICBTI	2	Male	29	*	33	34	9	8	20	12	*	,102280311492706	-,530842296278083	,0792269891904024	,790548439395127	1,77217097637667	,0948164176086474
2	ICBTI	1	Female	25	*	35	45	9	8	20	7	*	,523989903493388	1,50106419589444	,0792269891904024	,790548439395127	1,77217097637667	-1,6660599094091
2	ICBTI	2	Male	31,1666666666667	*	31	28	10	5	15	9	*	-,319429280507975	-1,63915492837219	,521577678836812	-,621471605536052	-1,11676954472397	-,961709378601999
2	ICBTI	2	Male	39	*	32	33	10	4	15	9	*	-,108574484507634	-,715561068293767	,521577678836812	-1,09214495384644	-1,11676954472397	-,961709378601999
2	ICBTI	1	Female	37	*	32	25	10	5	15	8	*	-,108574484507634	-2,19331124441924	,521577678836812	-,621471605536052	-1,11676954472397	-1,31388464400555
2	ICBTI	1	Female	47	*	35	46	10	8	15	11	*	,523989903493388	1,68578296791013	,521577678836812	,790548439395127	-1,11676954472397	-,257358847794901
2	ICBTI	1	Female	26	*	37		10		15		*	,945699495494069		,521577678836812		-1,11676954472397
1	IMBSR	1	Female	41	*	29	42	10	10	15	14	*	-,741138872508657	,94690787984739	,521577678836812	1,73189513601591	-1,11676954472397	,799166948415745
2	ICBTI	1	Female	28	*	32		10		16		*	-,108574484507634		,521577678836812		-,538981440503845
2	ICBTI	1	Female	28	*	35	34	10	5	16	12	*	,523989903493388	-,530842296278083	,521577678836812	-,621471605536052	-,538981440503845	,0948164176086474
2	ICBTI	2	Male	29	*	35	38	10	5	16	6	*	,523989903493388	,208032791784654	,521577678836812	-,621471605536052	-,538981440503845	-2,01823517481264
1	IMBSR	2	Male	36,8333333333333	*	34	45	10	10	16	12	*	,313135107493047	1,50106419589444	,521577678836812	1,73189513601591	-,538981440503845	,0948164176086474
1	IMBSR	1	Female	34	*	40	55	10	8	16	12	*	1,57826388349509	3,34825191605128	,521577678836812	,790548439395127	-,538981440503845	,0948164176086474
2	ICBTI	1	Female	32	*	26	27	10	8	17	8	*	-1,37370326050968	-1,82387370038787	,521577678836812	,790548439395127	,0388066637162831	-1,31388464400555
2	ICBTI	1	Female	37	*	28	31	10	8	17	11	*	-,951993668508998	-1,08499861232514	,521577678836812	,790548439395127	,0388066637162831	-,257358847794901
2	ICBTI	1	Female	35	*	29	40	10	6	17	10	*	-,741138872508657	,577470335816022	,521577678836812	-,150798257225659	,0388066637162831	-,60953411319845
2	ICBTI	2	Male	39	*	32	39	10	6	17	12	*	-,108574484507634	,392751563800338	,521577678836812	-,150798257225659	,0388066637162831	,0948164176086474
1	IMBSR	2	Male	29	*	23	36	10	10	17	15	*	-2,0062676485107	-,161404752246715	,521577678836812	1,73189513601591	,0388066637162831	1,15134221381929
1	IMBSR	1	Female	26	*	25	44	10	6	17	14	*	-1,58455805651002	1,31634542387876	,521577678836812	-,150798257225659	,0388066637162831	,799166948415745
1	IMBSR	1	Female	38	*	34	44	10	6	17	15	*	,313135107493047	1,31634542387876	,521577678836812	-,150798257225659	,0388066637162831	1,15134221381929
2	ICBTI	1	Female	46	*	23	25	10	5	18	10	*	-2,0062676485107	-2,19331124441924	,521577678836812	-,621471605536052	,616594767936411	-,60953411319845
2	ICBTI	2	Male	37	*	34	33	10	4	18	8	*	,313135107493047	-,715561068293767	,521577678836812	-1,09214495384644	,616594767936411	-1,31388464400555
2	ICBTI	1	Female	28	*	41	37	10	6	18	12	*	1,78911867949543	,0233140197689694	,521577678836812	-,150798257225659	,616594767936411	,0948164176086474
1	IMBSR	2	Male	37,6666666666667	*	37		10		18		*	,945699495494069		,521577678836812		,616594767936411
2	ICBTI	1	Female	26	*	30	39	10	5	19	8	*	-,530284076508316	,392751563800338	,521577678836812	-,621471605536052	1,19438287215654	-1,31388464400555
2	ICBTI	1	Female	28	*	46	45	10	7	19	12	*	2,84339265949714	1,50106419589444	,521577678836812	,319875091084734	1,19438287215654	,0948164176086474
1	IMBSR	1	Female	32	*	32	39	10	6	20	15	*	-,108574484507634	,392751563800338	,521577678836812	-,150798257225659	1,77217097637667	1,15134221381929
2	ICBTI	1	Female	32	*	33		11		15		*	,102280311492706		,963928368483222		-1,11676954472397
1	IMBSR	1	Female	32,6666666666667	*	30	42	11	11	15	12	*	-,530284076508316	,94690787984739	,963928368483222	2,20256848432631	-1,11676954472397	,0948164176086474
2	ICBTI	1	Female	34,5	*	28	35	11	7	16	10	*	-,951993668508998	-,346123524262399	,963928368483222	,319875091084734	-,538981440503845	-,60953411319845
2	ICBTI	1	Female	30	*	30	45	11	7	16	10	*	-,530284076508316	1,50106419589444	,963928368483222	,319875091084734	-,538981440503845	-,60953411319845
1	IMBSR	2	Male	37,1666666666667	*	30	35	11	9	16	12	*	-,530284076508316	-,346123524262399	,963928368483222	1,26122178770552	-,538981440503845	,0948164176086474
2	ICBTI	1	Female	25	*	27	30	11	6	17	9	*	-1,16284846450934	-1,26971738434082	,963928368483222	-,150798257225659	,0388066637162831	-,961709378601999
2	ICBTI	2	Male	34,8333333333333	*	35	32	11	7	17	16	*	,523989903493388	-,900279840309452	,963928368483222	,319875091084734	,0388066637162831	1,50351747922284
2	ICBTI	2	Male	33	*	37	38	11	7	17	8	*	,945699495494069	,208032791784654	,963928368483222	,319875091084734	,0388066637162831	-1,31388464400555
1	IMBSR	2	Male	29	*	31	40	11	11	17	17	*	-,319429280507975	,577470335816022	,963928368483222	2,20256848432631	,0388066637162831	1,85569274462639
1	IMBSR	2	Male	35,1666666666667	*	40	40	11	11	17	13	*	1,57826388349509	,577470335816022	,963928368483222	2,20256848432631	,0388066637162831	,446991683012196
1	IMBSR	2	Male	28	*	33	40	11	11	20	13	*	,102280311492706	,577470335816022	,963928368483222	2,20256848432631	1,77217097637667	,446991683012196
1	IMBSR	1	Female	39,6666666666667	*	35		11		20		*	,523989903493388		,963928368483222		1,77217097637667
1	IMBSR	2	Male	28	*	33		12		16		*	,102280311492706		1,40627905812963		-,538981440503845
1	IMBSR	2	Male	48	*	25	42	12	7	17	12	*	-1,58455805651002	,94690787984739	1,40627905812963	,319875091084734	,0388066637162831	,0948164176086474
1	IMBSR	2	Male	32,1666666666667	*	28		12		23		*	-,951993668508998		1,40627905812963		3,50553528903705
1	IMBSR	2	Male	27	*	28	39	12	7	18	9	*	-,951993668508998	,392751563800338	1,40627905812963	,319875091084734	,616594767936411	-,961709378601999
1	IMBSR	1	Female	32	*	32	40	12	8	18	18	*	-,108574484507634	,577470335816022	1,40627905812963	,790548439395127	,616594767936411	2,20786801002994
1	IMBSR	2	Male	32	*	34		12		18		*	,313135107493047		1,40627905812963		,616594767936411
2	ICBTI	1	Female	31	*	31	36	13	8	15	10	*	-,319429280507975	-,161404752246715	1,84862974777604	,790548439395127	-1,11676954472397	-,60953411319845
1	IMBSR	1	Female	30	*	28	34	13	9	15	13	*	-,951993668508998	-,530842296278083	1,84862974777604	1,26122178770552	-1,11676954472397	,446991683012196
2	ICBTI	1	Female	37	*	25		13		17		*	-1,58455805651002		1,84862974777604		,0388066637162831
1	IMBSR	2	Male	33	*	31	34	13	9	17	13	*	-,319429280507975	-,530842296278083	1,84862974777604	1,26122178770552	,0388066637162831	,446991683012196
1	IMBSR	1	Female	39	*	40	42	13	10	17	14	*	1,57826388349509	,94690787984739	1,84862974777604	1,73189513601591	,0388066637162831	,799166948415745
2	ICBTI	1	Female	38	*	32	36	14	8	16	6	*	-,108574484507634	-,161404752246715	2,29098043742245	,790548439395127	-,538981440503845	-2,01823517481264
1	IMBSR	1	Female	31	*	25	42	14	7	16	14	*	-1,58455805651002	,94690787984739	2,29098043742245	,319875091084734	-,538981440503845	,799166948415745
2	ICBTI	2	Male	24	*	36	32	14	8	16	10	*	,734844699493729	-,900279840309452	2,29098043742245	,790548439395127	-,538981440503845	-,60953411319845
1	IMBSR	1	Female	32	*	28	41	14	7	20	17	*	-,951993668508998	,762189107831706	2,29098043742245	,319875091084734	1,77217097637667	1,85569274462639
