# Supplementary material for: Cognitive-behavioral treatment for insomnia and mindfulness-based stress reduction in nurses with insomnia: a non-inferiority internet delivered randomized controlled trial
Source: PeerJ. 2024 Jul 24;12:e17491. doi: 10.7717/peerj.17491 (PMC11283175; doi:10.7717/peerj.17491)
Supplement: Supplemental Information 3 [file peerj-12-17491-s003.xlsx]

## Sheet: Sheet1
	Group	Numeric	8	0		{1, Mindfulness}...	None	8	Center	Nominal	Input
	Condition	String	8	0	IMBSRorCBTI	None	None	8	Right	Nominal	Input
	Sex	Numeric	8	0	maleorfemale	{1, Female}...	None	8	Right	Nominal	Input
	Sex1	String	8	0		None	None	8	Center	Nominal	Input
	Age	Numeric	8	0	year	None	None	8	Right	Scale	Input
	BLANK1	String	8	0	NoDATA	None	None	8	Right	Nominal	Input
	MindfT1	Numeric	8	2	FFMQ	None	None	8	Right	Scale	Input
	mINDFt2	Numeric	8	0	FFMQ	None	None	8	Right	Scale	Input
	PHQT1	Numeric	8	0	depression	None	None	8	Right	Scale	Input
	PHQT2	Numeric	8	0	depression	None	None	8	Right	Scale	Input
	InsomniaT1	Numeric	8	2	Insomnia	None	None	8	Right	Scale	Input
	InsomniaT2	Numeric	8	0	Insomnia	None	None	8	Right	Scale	Input
	BLANK	String	8	0	NoDATA	None	None	8	Right	Nominal	Input
	ZMindfT1	Numeric	11	2	Zscore: FFMQ	None	None	13	Right	Scale	Input
	ZmINDFt2	Numeric	11	2	Zscore: FFMQ	None	None	13	Right	Scale	Input
	ZPHQT1	Numeric	11	2	Zscore: depression	None	None	13	Right	Scale	Input
	ZPHQT2	Numeric	11	2	Zscore: depression	None	None	13	Right	Scale	Input
	ZInsomniaT1	Numeric	11	2	Zscore: Insomnia	None	None	13	Right	Scale	Input
	ZInsomniaT2	Numeric	11	2	Zscore: Insomnia	None	None	13	Right	Scale	Input
